# Supplementary material for: Marine Bacterioplankton Community Dynamics and Potentially Pathogenic Bacteria in Seawater around Jeju Island, South Korea, via Metabarcoding
Source: Int J Mol Sci. 2023 Sep 1;24(17):13561. doi: 10.3390/ijms241713561 (PMC10487856; doi:10.3390/ijms241713561)
Supplement: Supplementary file 1 [file ijms-24-13561-s001.zip]

Archive with 1 entries (1 files):
- ijms-2578030-supplementary.pdf
